# Supplementary material for: Downregulated Ferroptosis-Related Gene STEAP3 as a Novel Diagnostic and Prognostic Target for Hepatocellular Carcinoma and Its Roles in Immune Regulation
Source: Front Cell Dev Biol. 2021 Nov 1;9:743046. doi: 10.3389/fcell.2021.743046 (PMC8591264; doi:10.3389/fcell.2021.743046)
Supplement: Supplementary file 4 [file Table_1.XLS]

## Sheet: GSE6764+UP
Gene.symbol
CAP2
UBD///GABBR1
LOC101930591///FAM21A///FAM21C
PLVAP
TARBP1
ITGA6
FAT1
DNAJC6
TRAF5
PARP12
TRIM11
AAK1
ASPM
HMMR
COL15A1
DUXAP10
LOC101930591///FAM21C
ZFP62
SNORD77///SNORD76///SNORD74///GAS5///SNORD44///SNORD47///SNORD80///SNORD79///SNORD81
GM2A
IDI1
XPO1
SPATS2
OSBPL3
TCHP
UBE2A
COL4A1
RFX5
SMG7
MDK
UBQLN4
ERMP1
RACGAP1
CKAP2
B3GALNT2
ROBO1
FLVCR1
KIAA0907
AKR1B10
CHD7
AURKA
TTC13
UBAP2L
PTTG1
SEPT8
CCDC93
AGPAT1
TMEM267
GPC3
RRM2
ADAR
VWF
BUB3
ALMS1
TP53BP2
RASSF4
ZNF746
MAP2
COG2
NECAB3
MALAT1
EZH2
SMARCA4
PRKAB1
PSMG3
LOC101927137///CCT3
HMGN4
RNF213
GTF2IP4///GTF2IP1///GTF2I
PEAK1
CAMSAP2
GGPS1
CCT6A
CENPF
HARS2
ABL2
DTNA
PRRC2C
CCNB1
ABCC10
ZNF544
DYNC1H1
VPS13B
TDRD7
PABPC1
KIF14
MTR
HLA-A
MRPS21
UXS1
GDI1
SETDB1
SLC39A10
CTSA
FAM72A///FAM72D///FAM72B///FAM72C
PIGC
HSPA4
TOP2A
PDE7A
UBR5
RP9
CDKN3
CCNA2
LOC101930489///MIR4435-2HG///LINC00152
LENG8
RAP2A
STX6
TROVE2
FAM50A
HTATIP2
ZNF623
PRKD2
USP21
ENAH
CNOT4
CDKN2A
SLC38A6
NDC80
SLC9A6
RCC2
CCAR1
CDKN2B
NDRG3
THOC2
RASAL2
ACLY
ASXL2
ZBTB37
ASH1L
ZNF260
DSTYK
ABCC5
PBXIP1
CEP68
KPNA2
RLIM///PABPC1
APOBEC3B
POGK
TPR
THY1
CDK1
SLC26A2
GNPAT
ZNF398
FAM219B
FAM169A
TIGD1
PSMD4
STMN1
LEF1
E2F3
VAMP1
TBCE
SLC22A5
NSUN5P2///NSUN5P1
ZNF207
TBC1D31
SMARCC1
LAMC1
PABPC3
RNF44
MIR612///NEAT1
STC1
KIAA0101
SORT1
MIR6824///SLC26A6
NUP133
SNX27
NEK2
MICB
VPS45
CPSF6
IQGAP3
PRC1
C9orf16
ARID4B///RBM34
PODXL
CD34
PPOX
IGF2BP2
DTL
SLC7A6
HSPH1
FOXP1
RUSC1
SRXN1
TTL
MID1
GMNN
CD200
SNORA72
PDCD5
IFI27
NEDD4L
SMYD3
MIR452///MIR224///GABRE
STAU2
PRR11
MAGED2
THEM4
COA6
MIR1204///PVT1
TMEM106C
GBAP1
TRMT6
STK39
ALB
KRT23
AKR1C3
BUB1B
ATAD2
ZNF318
MIR6800///MED25
XPR1
OTUD6B
ARID4B
RPL17-C18orf32///SNORD58C///SNORD58A///SNORD58B///RPL17
SNORA16A///SNORA61///SNORA44///SNHG12
FAM83D
LINC01296///DUXAP10
RCN2
ZIC2
PLCG1
LARP1
PRCC
LRRC1
ANKRD27
SAC3D1
MFSD6
ELOVL2
TIPRL
BIRC5
GALNT10
HEY1
PABPN1
ZWINT
AGRN
UTP14A
CSPP1
RBP7
NBR1
MGEA5
LNPEP
CYTH2
DCLRE1C
ENTPD1
DLGAP5
ZNF862
CASC7///AGO2
LINC01296///DUXAP10///DUXAP8
LOXL2
AP3M2
CNOT6
PUS7
UPF3B
CKS2
LOC100506639///ZNF131
NCAPG
SNHG1///SNORD22///SNORD25///SNORD26///SNORD27///SNORD28///SNORD30///SNORD31///SNORD29
CCDC18-AS1
IFT81
ACSL4
HNRNPU
MIR15A///DLEU2L///DLEU2
RBM15
THUMPD3-AS1
PRKAA2
HKDC1
DUT
ABCF2
NPC1
PRUNE1
PDCD2
BTN2A1
CTC-338M12.4
GTF2H2B
SOX13
MYBL1
HSPB1
POLRMT
CDKN2C
DESI2
CCDC34
KRTCAP2
CRNDE
TRIM52
ASAP1
DNAJB6
TXNRD1
ZNF767P
CEP350
SNHG17
ANO10
FAM83H
BCAT1
SOS1
YWHAZ
MELK
SAE1
PLEKHA8
CRIPT
SF3B4
ANKRD29
RHBDF2
NMRAL1P1
SATB2
ECT2
TMEM68
CENPW
ANLN
SESTD1
CENPU
ATP1B1
KIAA1462
GBAP1///GBA
MSH5-SAPCD1///SAPCD1///MSH5
GLS
UBE2C
KIF20A
DDX39A
CCNE2
RHNO1
ARMC1
ONECUT2
C1orf198
CS
TEFM
ZNF605
MIR7112///BOP1
ZBTB33
EHMT2
SMURF2
CACYBP
ZBTB41
EBF1
PRKDC
EIF3H
FAM122B
CTHRC1
TET3
MED12
WHSC1
GLA
FOXK2
UBAP2
LIG3
DLEU2
TNPO1
SMYD2
SAMD9L
LOC100130872///SPON2
EFNA4
HELLS
XPO5
GOLPH3L
DONSON
NAA25
HAUS3
RBM12B
TYMS
LOC107985971
ATP6V1C1
SUCO
BLOC1S3
SCARNA15
CEP83
COL4A2
KNTC1
NUSAP1
KIAA1522
RNASEH2A
DVL3
LOC101928274///VSIG10
CHD1L
STAMBPL1
MAP1B
SPTAN1
MAD2L1
LAMP3
KDM5B
OAS3
ATP6V1H
DLG5
C6orf136
HNRNPC
STAT1
GINS1
UBE2T
CDK16
DNMT3A
RRP15
VGLL4
TMPO
FAIM
H2AFX
NFYA
KIAA1429
ILF3
TMEM206
NAP1L1
RPP40
DGKQ
HEATR1
ZC3HAV1
NIPAL2
ATF6
BARD1
LSM11
CCDC86
LRP11
RPL32P3
GPR158
GPATCH2
NSMAF
EFCAB2
MIR1292///SNORD110///SNORD86///SNORD57///NOP56
HOXA3
ISG15
INTS8
JADE2
TMEM245
SGO2
MAF1
DGKH
PBK
BCCIP
NAA40
PTGFRN
PTK2
HMGB2
TULP3
LGALS3BP
FAM60A
VRK1
UBE2S
SBNO1
CENPL
CCNB2
FRG1BP
CASK
LMNA
MSI2
TAP1
C8orf76
WDYHV1
RRS1
TTK
ZNF226
ZNF532
ITGB3BP
ANKS6
RGCC
EDIL3
KIF4A
RFC4
COX20
MANEAL
COL8A1
GPATCH4
CBFA2T2
AGO2
PHOSPHO2-KLHL23///KLHL23
GON4L
NPM1
PHF20L1
LBR
COL1A2
LOC389834
SLC38A1
IRS1
SOX9-AS1
TGFBR1
LOC100499489
TOMM40L
SERF1B///SERF1A
UHRF1
ST8SIA6-AS1
RPRD2
LOC153684
HEXA
DSCC1
LOC286052
CADM1
FNBP4
GLUL
SCRIB
TOP1MT
PLAG1
ARHGEF3
GJC1
RBM24
PLPPR1
ASAP2
KNL1
LOC100506123///LOC100506076
ATP5C1
FAM49B
BOLA2B///BOLA2
HSP90AB1
CENPK
PDGFA
FANCI
GLMP
DCAF13
PGP
CDC20
DOCK9
NPNT
BBX
ZC3H3
SQSTM1
MCM6
IFI44
CEP152
GSTA4
UBN2
TRIM16
ITGA2
TKT
INPP5F
TOR1AIP2
NCOA2
ATP6AP1
SOX9
CPD
STIP1
MCM4
C8orf59
PEX6
WNK1
EXOSC4
MPP7
ADA
FTH1
TERF1
BSG
PTPN14
IRAK1
DYRK2
ZNF302
FIGNL1
LOC727820
BUB1
SPDL1
LOC642846///DDX12P///DDX11
NCAPD2
DIAPH3
MIR1236///NELFE
MAP4K4
KIF11
MIS18BP1
GOLM1
MND1
SEMA3G
STRN
TNFSF4
ERV3-2
LAMA4
NUF2
TMEM98
LPCAT1
MYO5A
MTERF3
PCNA
CTPS2
MPPED2
TAF1A
MDM4
IFI6
KLHL21
TPX2
NEK3
AACS
SLC1A3
ANGEL2
LOC101928195///LOC100996643///MTHFD1L
EHD4
SLC35F6///CENPA
HMGA1
RRM2B
CTSC
FANCD2
MCM8
PHYHIPL
VCPIP1
CDCA3
DCTN5
MATR3
FGF13
ZFAS1
RPS6KA3
TAP2
MICAL1
WWC3
STXBP6
C8orf33
PLA2G4C
UBR5-AS1
CENPE
NCOA3
SNORA17B///SNORA17A///SNHG7
HCP5
FANCG
VARS
SOWAHA
SACS
DCDC2
TDRKH
STIL
RGS5
PARPBP
ALDOA
FBXO32
RAD51AP1
SLC52A2
ANGPT1
E2F8
PARD3B
TRMT13
ANKRD36B
PPAT
SQLE
CXCL10
COL1A1
SLC38A9
RRAGD
PLXNC1
NSMCE2
ANXA2
LOC101930583///GOLGA8B///GOLGA8A
SOX4
LRRC69
RCAN3
TP53I3
MCM3
HDAC11
IGF2BP3
NDRG1
PDZK1
CUX1
RB1CC1
PECAM1
C12orf75
SLAMF8
HOMER1
CHPT1
MKI67
NAV1
NDE1
GOLGA8A
TLCD1
C11orf80
ASPH
RAB11FIP4
KIAA0196
LCN2
LTBP2
OLFML2B
HMGCS1
TIGD7
CD109
GOLGA2P5
OAS1
CDC7
CCDC102B
COL5A2
SLCO2A1
MYEF2
LINC00597
SOS1-IT1
CKAP4
GRAMD1A
IGSF3
MARCKS
FOXM1
NEU1
POLA1
DEPDC1
ATXN1
CCL20
H2AFY2
SMPX
VSIG10L
DNAH14
KIF2A
MSH2
HLA-F
LOC102723694
BLM
SFN
LOC101927705///P4HA2
RGS10
SULT1C2
GNAL
MX1
OAS2
TNFSF15
MOB3B
KLHL23
CEP41
FAM213B
TRIP13
CCL18
TK1
HGH1
MUC13
BLVRA
RNF157
SGK223
HIST1H2BJ///HIST1H2BG
KIF2C
TPM2
HN1
PTPRH
FAM3B
PALLD
ABCC4
LOC100509445///LOC728715///OVOS///OVOS2
GSN
PDK1
RMI2
ATP1B3
PTPRG
SLC7A11
CNIH4
ANXA2P2
ZSWIM5
PEG10
FRMD3
PSPH
BORA
IRX3
RTN1
NQO1
ZBED3
CA12
TRIM71
SDCBP2-AS1
CCL15-CCL14///CCL15
OSGIN1
ZNF165
GREB1
MTFR2
CEP55
PLCB1
CDK6
SLC51B
HSD17B3
ZNF704
PAQR9
SEPT6
LOC101930578///MRPS31P5///THSD1
RIPK2
LYZ
DEPDC1B
HJURP
CELF6
FAM13C
TMEM64
HRCT1
GPD1L
MIR6845///NRBP2
SPP1
MRAP2
LOC100996735///LOC100996732///LOC654342///LOC645166
NCAPH
TRIM31
NOTCH3
CDC25C
TNFRSF21
CHML
FZD6
VASH2
ZNF618
GLYR1///SEPT6
ZNF738
SYNJ2
CKAP2L
SHCBP1
HIST2H2AA4///HIST2H2AA3
TESC
CD52
GRK3
LOC101928000
BAMBI
SSUH2
NRXN3
IFIT3
LOC101927345///LOC101060632///LOC101059949///ANKRD20A12P
HOXA13
TTLL4
SIX1
PARVB
TUFT1
CD2
TRIM69
SPINK1
RPL31
PLP2
SMOC2
NAV3
HIST1H1C
NRCAM
FZD7
SLC44A3
PPDPF
TRIM6
SIPA1L2
HSPA1B///HSPA1A
EPSTI1
COX7B2
CDCA5
MCM7
LPL
SPC25
HERC6
INO80D
BICC1
CHST11
TEAD2
OIP5
KIF18B
HOXD4
RAB3B
ADAMDEC1
SPAG4
ITGBL1
SPSB1
MCM5
RARRES1

## Sheet: GSE6764+DOWN
Gene.symbol
CLEC4M
PZP
DACH1
ANGPTL6
CLEC4G
FCN2
KCNN2
GNAO1
RHEB
COLEC10
BMPER
DBH
DEFA1B///DEFA3///DEFA1
MAP2K1
LYVE1
KBTBD11
ANKRD55
ADRA1A
ACACB
LIFR
IGFALS
CCL23
CNDP1
CYP1A2
ATF5
LINC01093
CFP
OIT3
STAB2
DIRAS3
MT1F
FITM1
CLEC1B
PITPNM3
SRD5A2
ASPG
PTH1R
VIPR1
SLC31A1
KDM8
FOS
LOC102725343
RNF165
GNA14
ERICH1
ALPL
ADGRG7
ARHGAP10
SLCO4C1
FCN3
CTNNA3
CYP2C19
TIMD4
KAZN
ECM1
MOGAT2
IL1B
IL1RAP
SLC25A37
ADGRA3
FAM65C
AADAT
IL13RA2
PHLDB2
MT1G
RCAN1
ITLN1
PTGS2
SARDH
MARCO
DPF3
LPA
NAT2
MT1M
TFPI2
MCC
NCOR1
CRHBP
NTF3
DNASE1L3
EGR3
IFNAR1
CXCL14
SPRY2
CSRNP1
ADH4
PLPP3
LILRA2
AOC1
EGR2
DNAJC25-GNG10///DNAJC25
SLC7A2
LPAL2
PLSCR4
LCAT
ACPT
ACADS
PROSC
ARMC6
TMEM27
IER2
TSLP
ADAMTS13
SPRYD4
LHX2
BBOX1
C1RL
ACSM3
HHIP
PCDH9
CYP39A1
EGR1
NPY1R
AIG1
FAM151A
FAM198A
TPPP2
LGI1
C21orf33
DIP2C
EDNRB
TLR4
INHBC
ENPP1
TUBE1
MT1H
SLC19A3
PAMR1
CYP2B6
GSTZ1
EPOR
RSPO3
MT1E
MASP1
LARP1B
THBS1
GPD1
PNPLA4
GPM6A
MAN1C1
THRSP
ABCC9
NDRG2
PGM1
CETP
PBLD
FREM2
STEAP3
PXDC1
CNTLN
FAHD2A
ACAA1
STEAP4
CCL15-CCL14///CCL14
SLC25A47
EHD3
ASPA
S100A12
INTS10
MT1X
CTBS
FAM134B
AHNAK
MEIS3P1
TTPAL
IL17RC
NR4A3
MFAP3L
ABAT
MTHFD2L
SLC3A1
TTC36
ESR1
TENM1
LOC101927972
APOF
PEMT
FERMT2
CNTN3
HAO2
IL33
NMRK1
MIR6778///SHMT1
MRO
KLF11
SERPINE1
C8orf4
MFSD2A
CIDEB
MAGI2-AS3
ACADSB
IGFBP3
MT1HL1
PID1
AQP3
PROS1
DDAH1
LRRN3
SLC35D1
ST6GAL2
MSRA
ETFDH
FLJ22763
GPR182
LOC102724449
DCAF11
WDR72
DBT
MOCOS
ZADH2
CPED1
NR4A1
ID2
MEP1B
NR1H4
TSPAN12
GCHFR
SLC39A14
GNE
JUNB
SC5D
AGL
SLC28A1
FAM149A
ADAMTS1
ALDOB
MT2A
NHSL1
DGAT2
APOH
TMEM53
CLRN3
MAN1A1
MUM1L1
PEX11G
AVPR1A
LILRA5
AGXT2
PRRG4
FOLH1B///FOLH1
MPC1
LILRB5
ABHD6
PAPSS2
ST20-MTHFS///MTHFS
F11
C8A
FOLH1B
SORL1
SLC9B2
FPR1
GBA3
SELE
BCHE
PRKAR2B
CCBE1
DHODH
DCUN1D3
GHR
SPG20
CLN8
FOSB
VNN1
ARHGAP20
RND3
TBX15
LOC101927331
LOC647115
EPHX2
PPBP
AZGP1P1///AZGP1
CYP2C8
PRKAG2
ATP11C
PPFIBP1
CD4
CPEB3
FANCC
SLC17A2
UGP2
GSPT2
ADK
ACTR3C
COMT
EDEM1
ENO3
TPMT
DUSP1
PAIP2B
LOC101928505
CYP26A1
KLF6
LMAN1
FEZ1
LOC105378749
SLC38A4
NRBF2
VKORC1
PTPRD
GATA4
SLC41A2
PTPRB
BCKDHB
SLC25A20
LOC100996579
C1QTNF1
CYR61
CBR4
TCTEX1D1
ADAMTSL3
NAAA
HIBCH
PPP1R1A
CLU
S100A8
CXCL2
PLA2G16
RXRA
ARHGEF26
ANXA10
ZFP36
APOA5
BDH2
CAT
PXMP2
P2RY13
TRIB1
ALDH6A1
GALC
PDLIM5
LRG1
RDH16
HGF
PHYHD1
CA2
TSPYL5
GYG2
NAMPT
NTN4
ACSL1
ADH6
RWDD2B
HBA2///HBA1
CYP4V2
PDE4DIP
HSD17B14
NR1I2
NAT1
EVA1A
ST3GAL6
TPD52L1
LY6E
ACAT1
PPM1K
ZG16
PHLDA1
KHK
JAKMIP2
C3P1
PNP
C2
CACNB2
XDH
CFL2
LINC01554
DPT
IGSF9
C14orf105
PDE2A
KALRN
KLKB1
PTS
C4orf19
FAM13A
BCO2
FAM101B
FGF14-AS2
NDFIP2
MASP2
NFIA
C14orf28
CXCL12
MIR7110///PDIA5
FNDC4
CYP4F12
EPB41L4B
ZNF385B
IYD
MBNL2
MCEE
B3GNT2
MAOA
CD5L
KCND3
AKAP9
ITCH
GCGR
GPR180
CDC37L1
DCTD
LOC100505985
DHRS4-AS1
MMRN1
C8B
ADCY1
JUN
SRPX
PKD2
GIPC2
PHGDH
PLEK2
SLC22A7
LINC00238
TMEM45A
CDA
ANXA3
FOXP2
ALDH2
AGTR1
AZGP1
SKAP1
LOC101927157///NIPAL1
PLAC8
MPDU1
CXCR2
ID2B///ID2
IVD
PCOLCE
CR1
EPAS1
VSIG4
CTSLP8
MPPED1
SLC43A3
STARD5
HMGCL
APOA4
ALKBH7
CLIC4
RMDN2
LOC157273
ERLIN1
LOC100287413///GLYATL1
SLCO2B1
IDNK
MYO10
DEPDC7
GNMT
DNAJC12
SLCO1B3
HBG2///HBG1
UGT2A2///UGT2A1
ITIH1
PROK2
CBS
PLD1
SLC39A8
DYX1C1-CCPG1///CCPG1
HBB
SGPP1
GCH1
FBP1
MAGEH1
PPP1R3B
LINC01018
NECTIN3
SHBG
NEU4
HAAO
ACADL
FCGR3B
LDOC1L
UQCR10
HMGN5
C6
HPX
ADGRG6
GADD45B
ANGPTL3
HS3ST3B1
C4orf3
PTPRS
ACAA2
TM6SF2
EXPH5
RHOB
P2RY12
PGLYRP2
MS4A6A
RIDA
SLC22A1
TRPM8
BHLHE40
SIGIRR
NNMT
ETS2
C21orf91
PLGLB1///PLGLB2
MAT1A
ABHD5
WDFY2
RNASE4
SOCS2
SUCLG2
RBP5
NPC1L1
CNTN4
DSE
PSAT1
CYP2C9
IGF1
TAB2
CYP4F2///CYP4F3
SLAIN1
OLFML3
CFI
SLC25A25
C11orf71
ST6GAL1
TACSTD2
AGPAT2
NR3C2
GATM
LIPC
C1orf168
SLC1A1
ABHD2
ANTXR2
PLG///LPA
LY75-CD302///CD302///LY75
TMEM220
PLGLB2
FHL1
PLG
PRG4
HAND2-AS1
HBD
GRAMD1C
ARSD
PRODH2
SLC6A16
C9orf72
PPID
C1R
FXYD1
SLC35A3
DSEL
AXL
LRRC28
FABP1
FNIP2
NPHP3-ACAD11///ACAD11///NPHP3
ZCCHC24
SAA2-SAA4///SAA4
EPO
CYP2C18
GPHN
F8
LOC100507258///CA13
CYP4F2
GLS2
SERPINA10
CP
SLC16A10
HGFAC
LOC101927752
TGFA
ABCD3
ZGPAT///LIME1
AZGP1P1
GCDH
QDPR
KLHL15
ASS1
CBLN3
PALM2
ACMSD
DAB1
TGFBR3
EXOSC7///CLEC3B
CTSB
MRC1
CCL3L3///CCL3L1///CCL3
GYS2
TDO2
SLC4A4
PECR
CLDN1
CHST7
ATF3
TSPAN7
CITED2
SLC17A3
C7
ZGPAT
LOC100507472///PCSK6
FCGR2B
ADIRF
TLN2
SMIM14
ISM1
CCR1
DMGDH
HCAR3
CD14
SEMA5A
LDB2
CYP2B7P///CYP2B6
GLYCTK
FAXDC2
SMARCA2
SLC16A2
MAT2A
GCKR
PON3
EPB41L5
CHST4
MUT
CCL2
ALDH8A1
ITGA9
RCL1
DCN
SLC6A13
PIK3C2G
MLYCD
SEMA6D
SRPRA
NRG1
FAH
GFRA1
KLRF1
CYP8B1
TMPRSS6
LINC01146
NMD3
NR4A2
C9
CSAD
PDGFC
KCNK5
ACVR1C
ZNF667-AS1
C11orf96
PON1
N4BP2L1
CYP4A11
SEC14L4
AMDHD1
GRHPR
G0S2
TMEM37
TMEM56
FGD4
IMPACT
RDH12
LARP6
ZDHHC2
SMIM19
LRRK2
UROC1
MME
ZFP1
F9
C1orf162
DNAJC22
TKFC
CDH19
GREM2
ANKRD35
NFKBIZ
SLCO1A2
ABCG8
HABP2
ANPEP
ECHDC2
ART4
STX11
IL6ST
SAMD12
PROZ
CDH1
AMN
SREBF1
TUSC1
CH25H
CPN1
HEY2
CD300A
CD1D
PPL
UBXN8
CCL4
OBSL1
FGA
TIGD2
HIPK3
KLF4
DNAJB9
TPST1
CD163
SEPSECS
COLEC11
DNAJC3
RAB27A
FTCD
HPGD
MMAA
SAMD5
AGXT
HOOK1
IL1RL1
HMOX1
ACOX2
OSBPL6
MGLL
HADH
BLOC1S1-RDH5///RDH5
BASP1
RTP3
SRD5A1
FAM9B
TTR
TNFRSF10D
FYN
PLIN1
LDHD
LOC101928916///NNMT
MIR22///MIR22HG
LINC00844
ARG1
INMT
ANK3
MS4A7
PLPP5
ASPN
PCK1
SLC37A4
RNF125
MST1
CYP2A6
CCDC71L
ECM2
GGT5
GRIA3
NR0B2
COBLL1
BDH1
ITIH4
MICU3
GRB14
SLC46A3
RAB27B
AKR7A3
TEK
CYP2B7P
NPR3
SULT1B1
CLYBL
SLC27A5
GLUD2
SLC44A1
CAPN3
RAMP3
EP300-AS1
PLIN2
IGFBP4
GLYAT
ABCA8
CPN2
UPB1
KMO
FLRT3
SCG5
LOC101927144///ACYP2
ABHD15
ASL
ADORA3
RGS7
HPS5
HOGA1
C1S
KCNMA1
ZBTB21
DAO
ENPEP
IL13RA1
FAM229B
LOC102724880
PER2
LOC100422737
RBMS3
PLAUR
S100A9
SCARNA17
EPHA2
BCL2L10
CNGA1
VNN3
XIST
ADSSL1
MCL1
NAP1L5
FCGR2C
CYP2A7
DNALI1
SERPINA4
TMEM30A
ASCL1
SMIM24
PROM1
TBC1D3P1-DHX40P1///RNFT1
SYTL5
CDHR2
INS-IGF2///IGF2
KDM4C
ANGPTL1
SIK1
FAM110C
IDO2
APOB
ABCA6
MPDZ
GJB2
ABCG2
KNG1
PALM3
TMEM47
REEP3
MROH2A
TAT
LIPG
CCDC3
INHBE
TLR3
GPR65
PDK4
AKR1D1
SULT1A1
CLEC2B
SOCS3
PDE11A
HSD17B6
FCGR3B///FCGR3A
PIK3AP1
AOX1
SLC16A4
KYNU
GLT1D1
CX3CR1
SUCNR1
PGRMC1
CYP4F3
MNDA
FIGN
HAMP
HAO1
ID1
ACSM5
ADH1B
RAB17
SULT1E1
SULT1A2
SLC6A12
ANG
HSD17B2

## Sheet: GSE14520+UP
Gene.symbol
PTTG1
KPNA2
CCT3
ASPM
RACGAP1
CAP2
CCNB1
PRC1
RRM2
SNRPE
CENPF
NUSAP1
CDKN3
KIAA0101
GMPS
TOP2A
PSMD4
RFC4
ACLY
CDK1
CNIH4
SNRPD1
NME1
SAE1
ILF2
ZWINT
AURKA
CKS2
MRPL9
GINS1
SUCO
GMNN
NUP205
PARP1
TUBG1
FEN1
SAC3D1
BOLA2B///BOLA2
DAP3
NELFE
GPC3
H2AFX
SF3B4
DTL
HEATR1
TP53BP2
TUBA1B
SMC4
CPSF6
ENAH
UBAP2L
ECT2
CCT6A
PEA15
MCM6
NUP37
VPS72
UBE2C///PAK3
RRP15
SNRPD2
SNRPB
SQLE
HMMR
CKS1B
KIF20A
SSR2
IRAK1
ACSL4
EPRS
UCK2
TBCE
RBM34
HN1
EZH2
NEK2
GMFB
CBX1
NPM1
MCM3
PRKDC
TUBA1C
MELK
VPS45
PIGC
CSE1L
CKAP5
RFX5
PSMB4
SUB1
POLR3C
BIRC5
MEIS3///HSPB1
NUP107
LOC652826///PSMC4
PRIM1
PSMD10
ITGA6
HSPA4
ISG20L2
CDC20
ACBD3
CCT5
UBE2Q1
NUP133
NCAPG
BUB1B
PSMD14
BTRC///TPR
CKAP2
PLCB1
AKR1C3
HSP90AB1
CACYBP
LPGAT1
OLA1
SLC12A4
GOLPH3L
LOC731059///MSTO1
UTP18
ROBO1
DTYMK
DBF4
CENPU
H2AFZ
GBAP1///GBA
SCAMP3
TPX2
ADSL
SCNM1
H2AFV
PSME3
RRM1
ATAD2
PBK
NEU1
MSH2
PFDN4
KIF4A
MDK
GNPAT
TCEB1
STMN1
DUSP12
DESI2
INTS8
MCM2
MAPK9
RABIF
MAPK1
TTK
METTL5
EEF1E1
DDX39A
NOL7
RBM12
SLBP
NUP155
FOXM1
GARS
LYRM4
CCNB2
MAPRE1
RFC3
COG2
PUS7
CDK4
DIEXF
TTC13
TMEM106C
STIP1
HMGB2
HNRNPA3///HNRNPA3P1
LAPTM4B
CDKN2C
VBP1
SMARCC1
TYMS
MCM5
FDPS
UBA2
CDC23
ANXA2
PRMT3
CSTB
LMNA
PLVAP
FAM208A
LAMC1
INTS7
TXNDC9
AGFG1
FABP5P2///FABP5P7///FABP5
RCN2
NDC80
NPC1
LBR
DNAJC9
POLR2K
MCM4
RPS6KC1
GTPBP4
XPOT
RAD51AP1
MAD2L1
RAN
HMGN4
USP1
RFC1
TXNRD1
SSR1
ITGB3BP
CKAP4
LSM4
FANCI
PSPH
WHSC1
C5orf22
CANT1
DLG5
PCNA
MCM7
ACTL6A
CCL20
CLIC1
DLGAP5
DNAJC2
RAD21
TARBP1
KIAA0196
CCNA2
MPZL1
SMYD3
TACC3
STAM
ANP32E
H2AFY///TLR4
NRAS
TRIM37
CAMSAP2
HLTF
FBL
TAF9
COL4A1
DKC1
ATIC
POLE2
HSPA14
LOC731049///UBE2S
PRCC
WDR12
HJURP
RMI1
TKT
SLC38A6
LRRC59
GGPS1
MID1IP1
ANXA2P2
RPN2
YWHAZ
LANCL1
TPRKB
ORMDL2
CENPA
ITGB1BP1
KIAA0907
WDYHV1
SLC1A4
TUFT1
TMPO
LRRC1
CCNE2
SMARCA4
AGO2
PODXL
SPINK1
HAT1
RRAGD
UBR5
FAM50A
TFRC
VRK1
NECAB3
TMEM38B
AZIN1
NEK7
UCHL5
KNTC1
GOLT1B
BUB3
PEG10
CCT2
PDIA6
KLHL23
YWHAB
GM2A
CPD
PLXNC1
SULT1C2
BOP1
TBC1D16
TOPBP1
NOP56
RRS1
NEDD4L
MRPL13
C8orf33
HS2ST1
HNRNPR
LAGE3
ATP6V1C1
TMCO1
BTG3
RNF187
MRPS17
FAM21A
KIF2C
CHD1L
TRIP13
HSPA13
MKI67
UBD
RHEB
SUZ12
ARMC1
YWHAH
RBM3
PDCD2
E2F3
TPGS2
CTSA
SPAG5
DR1
CLN3
MOB4
CDC123
CDK7
COL15A1
PNO1
SDF2L1
POGK
GYG1
P4HA2
AKR1B10
MOSPD1
ILF3
PRPF4B
RBCK1
MRPL42
TOMM20
GNS
SEC23B
PAIP1
DNMT1
CKLF
UXS1
ADNP
MAP4K4
RALA
EMC2
SCRIB
SERPINB1
SYNCRIP
CDC7
FADS1
DEK
PLEKHF2
C6orf48
ACACA
TRIM24
TP53I3
SMC3
HSPH1
PRELID3B
CLGN
HELLS
PARP12
CDKN2A
ADSS
NAP1L1
CANX
ALDOA
MYO5C
RAP2A
IGF2BP3
ASPH
RAB29
ADAM9
RPS21
HMGA1
HEY1
LPCAT1
KDM5B
IMPDH2
LGALS8
SQSTM1
SYNJ2
IDI1
SFN
IGSF3
CHD7
CNPY2
BTBD3
RBBP8
S100A10
DNAJC6
MTR
BLVRA
COG5
ACP1
SRI
IGF2BP2
ACSL3
GBP2
ODC1
GSTA4
FKBP11
BAG2
ENPP4
TMED3
AIDA
TMEM97
ABCC4
CAPG
SOX4
PIR
STK17A
NDRG1
PKM
COCH
GLRX3
PDGFA
SPON2
G6PD
ATP1B3
PNMA1
NT5DC2
STK39
SGCE
SERPINI1
S100P
GJA1
PLPPR1
RGS5
MARCKS
TCEAL9
SYPL1
MMD
HOMER1
C1orf106
TES
TRIM16L///TRIM16
PLP2
TPD52
ASNS
SPARC
GLS
PHLDA2
SLC7A1
TUBB2A
NQO1
FAM60A
VNN2
TM4SF1
NEB
KDELR3
ENPP2
TOX3
COL4A2
LGALS3
GABRE
AFP
COL1A2
HIC2
MMP9
SPP1
RFK///LYZ
VIL1
TFPI
LCN2
COL5A2
DKK1
SLC6A8
MMP12
ELOVL2
CA12
MEP1A
MUC13
MAGED4B
ENO1
MAGEA6
MAGEA3
SOBP
ME1
SOX9
TDGF1P3///TDGF1
GOLM1
PCOLCE2
SSX1
LGR5
DLK1
COL2A1
VCAN
REG3A
PDZK1IP1

## Sheet: GSE14520+DOWN
Gene.symbol
ECM1
VIPR1
CXCL14
STAB2
FCN3
CYP1A2
LCAT
FCN2
CLEC1B
PTH1R
ESR1
CLEC4M
NAT2
APOF
FOS
LPA
CYP39A1
CYP2B6
SRD5A2
HAMP
EGR1
MT1F
KDM8
DNASE1L3
CYP2C9
GSTZ1
CFP
CXCL12
RDH5
SRPX
CD5L
ADH1C///ADH1B///ADH1A
CDHR2
ZGPAT
ADRA1A
DCN
GLYAT
IGFALS
PER1
FAM149A
N4BP2L1
MT1M
TBXA2R
F11
MAN1C1
KMO
MT1G
CYP2A13///CYP2A7P1///CYP2A7///CYP2A6
NDRG2
ACADS
CYP4A11
GCDH
FYN
MT1X
PAMR1
RCL1
SYNE1
CRHBP
HGFAC
CD1D
GLS2
MT1H
C7
CYP2B7P
ASS1
CHST4
GPD1
ACSM3
GYS2
MT1HL1
SMAD6
CYP2A6
BDH2
MT2A
STEAP3
LOC654164///CYP4A22///CYP4A11
GCGR
CYP3A4
KLKB1
CPEB3
GBA3
ID1
CD4
C1QTNF1
MT1E
HAO2
MARCO
KCNN2
CCL15///CCL14
ADAMTSL2
GCKR
FAM13A
ANXA10
STARD5
SORL1
GRAMD1C
FBP1
DPT
IGF1
RDH16
CIDEB
RCAN1
SLC22A1
ECHDC2
ASPA
ST3GAL6
OLFML3
HGF
RND3
ACAA1
SLC6A13
TAT
ID2B///ID2
FAM134B
LPAL2
MFAP3L
CBR4
FOLH1B
C8A
PROZ
C8orf4
CYP2C19
ETFDH
C1R
AKR1D1
IGFBP3
ZFP36
RNF125
NPY1R
ALDH2
MAT1A
ACACB
AR
FAHD2A
SLC23A2
SPATA6L
HAAO
CSAD
PDLIM5
C1RL
GCH1
SIGIRR
SLC27A5
MASP2
AKR7A3
GABARAPL3///GABARAPL1
GGT5
C9
LY6E
OGDHL
KAZN
CDC37L1
ABCA8
GHR
NR1I2
MTHFD1
CXCL2
GABARAPL1
LHX2
IL1RAP
IVD
NAAA
CYP3A43
ALDH6A1
SKAP1
EPB41L4B
IER2
PLAC8
PBLD
FOSB
NAT1
TNS2
SLC35D1
PRKAG2
FOLH1
HMGCL
KIAA0922
GNE
FTCD
SLCO1B3
GRHPR
BCKDHB
ITIH4
NMRK1
LYVE1
SLC4A4
GADD45A
SARDH
AFM
GPM6A
BBOX1
CETP
CTH
CYP26A1
ACADL
LONP2
EPHX2
ADH6
HDAC6
PDGFRA
CYP2C8
CYP2C9///CYP2C19
ECHS1
GNMT
ACSM5
DHRS1
C6
KLHL2
GOT2
ALDOB
PLGLA
CD14
DUSP1
TTC38
HBA2
ALDH8A1
ABHD6
FXYD1
NR3C2
EXPH5
PLPP3
AASS
CYFIP2
RAB17
HBA2///HBA1
ENO3
IGHA2///IGHA1
CA5A
CLU
BGN
SLC28A1
CAPN3
BCHE
PCK1
TNXB
AZGP1P1///AZGP1
SULT1A2
SLC16A2
CYP4F12
CDC14B
SEC14L2
CHRD
MSRA
CYP2J2
RHOB
HBA1
DCXR
ACADVL
TSHZ1///BGN
CPT2
COLEC11
ALDH1B1
ABAT
SLC46A3
ACBD4
SULT1A1
GADD45B
PLGLB1///PLGLB2
MPC1
SLC10A1
FAXDC2
CYR61
EIF5
XDH
SERPINA4
FCGR2B
EDNRB
ACAA2
CYP4F2
ACSL1
MACROD1
CFI
IRF8
ADH1B
SLC6A16
F9
CAT
MUT
STAB1
ALAS1
PCK2
PON1
ACADSB
PEMT
AZGP1
MST1L
CYP4F2///CYP4F3
RGN
SRD5A1
LINC-PINT
ADGRA3
ADH1A
IGFBP4
CDA
HPD
SPP2
SAA4
LOC727893///PDE4DIP
SATB1
PRODH2
C8B
TRIM22
SDS
SLCO2B1
TDO2
SOCS2
HPX
BHMT
PRELP
NNMT
SLC6A12
ID2
ABHD2
JCHAIN
MIR22HG
PHGDH
ZCCHC24
HADH
HSD11B1
SERPINF2
PLIN1
HBB
PTGIS
SHBG
MPDZ
PGM1
TKFC
SERPING1
PCOLCE
EHHADH
PSD3
ZC3H13
MS4A6A
CBS
ETNPPL
MST1
CFHR4
AGL
ANK3
MXRA5
PON3
MBL2
ENPEP
PIK3R1
RNASE4///ANG
ADIRF
RIDA
FAH
ECM2
ASL
UGT2B28
SULT1A4///SULT1A3
HAGH
HAO1
CYP2E1
DNAJC12
PFKFB1
CPN2
NR4A1
ABCA6
ZBTB20
NSUN6
MAGI1
NR1I3
CD302
SCP2
CD81
APOC4
ALB
TRIB1
CYP3A5
PDXDC2P
SLC38A2
SORBS2
CTSO
QDPR
SLC22A7
FOXO1
SLC16A4
JUNB
LEPR
HGD
AIM1
TMEM47
LIME1
SLC25A15
COMT
LECT2
FETUB
SULT1E1
ETS2
CYP2C18
C1S
DUSP6
BDH1
PLSCR4
DMD
IGHM
COBLL1
AQP9
PZP
SHMT1
AGXT
CA2
RBL2
TSC22D3
PROC
DHTKD1
MTTP
MYLK
ENTPD5
SLC37A4
CYP4F3
DHODH
FBLN5
MRC1
ADAMTSL3
SLC17A2
LIPC
MYO10
PIPOX
ADI1
HAL
ACSL5
ABCG2
FMO2
SLC1A2
PRG4
AOX1
PLG///LPA
SLCO1B1
ACSM2B///ACSM2A
CCL21
DAO
CCL19
SLC38A4
PLG
SLC17A3
ASGR1
SLC1A1
SOX5
TTR
ADCY1
TPD52L1
RORA
GK
ITIH1
CP
HLF
MME
RUNDC3B
ACY1
ABCC6
RAB26
HRG
PXMP2
ASPN
ACOX2
TMEM45A
HPR
CRYL1
SLC27A2
ABCB4
AQP3
FMO4
PDGFC
SORD
GPLD1
CES2
ALDH1L1
CUX2
FMO3
KLF9
KHK
HP
HYAL1
EFHD1
CD163
SERPINA10
ANO1
PLA2G16
HSD17B6
TF
COL6A1
CDHR5
VSIG4
RBP1
HPR///HP
OAT
HSD17B2
LIPG
UGT2B15
CPS1
DPYS
F12
SULT2A1
PCSK6
UGT2B17///UGT2B15
IGKV2-24///IGKV1-5///IGKC
NEAT1
ALDH4A1
FGA
ALDH5A1
TSKU
SELENBP1
OTC
CYP1A1
ZBTB16
PDK4
NR0B2
HABP2
ANGPTL4
CCL16
HLA-C
SLC47A1
UPB1
ID4
KCNJ8
GREM2
APOA1
CRISPLD2
IGLV2-14///IGLV3-25///IGLV4-3///IGL
PPARGC1A
NR4A2
CFTR
G6PC
CYP2D6
ANGPTL3
BHMT2
NPC1L1
IFITM1
TFR2
IGL
VNN1
IGLJ3///IGLV2-14///IGLV3-25///IGLV4-3///IGL
ADGRG6
IGLJ3///IGLV2-14///IGLV3-25///IGL
SORD2P///SORD
IGHV4-31///IGHM///IGHG3///IGHG2///IGHG1///IGH///IFI6///F7
ABCG5
HPGD
IGKV1-5///IGKC
TXNIP
ARG1
APOC3
AUTS2
COL6A2
HMGCS2
BAAT
CPN1
APCS
ATF5
PHLDA1
ABCB4///ABCB1
CES1
SLC2A2
FGB
KYNU
MGLL
GSTA1
AMACR
AKR1C4
PPP1R1A
SIK1
CDO1
CPS1-IT1
UGT1A6
CYP3A7
TACSTD2
UGT1A4
LUM
PRODH
UGT1A3///UGT1A1///UGT1A4///UGT1A9///UGT1A5///UGT1A6///UGT1A7///UGT1A8///UGT1A10
IGFBP1
SH3YL1
C4BPA
ECHDC3
G0S2
SERPINC1
GJB6///NTN3///IGKC
SERPINE1
INS-IGF2///IGF2
SAA1
FGFR2
FST
FABP1
GSTM2
DEFB1
DIO1
SAA2///SAA1

## Sheet: GSE14323+UP
Gene.symbol
HLA-DRA
HLA-DPA1
LGALS3
LOC101060835///LOC100996809///HLA-DRB5///HLA-DRB4///HLA-DRB1///HLA-DQB1
LUM
LOC101060835///LOC100996809///HLA-DRB4///HLA-DRB3///HLA-DRB1///HLA-DQB1
CD74
LOC100996809///HLA-DRB4///HLA-DRB1
UBD///GABBR1
LYZ
HLA-DRB1
RNASET2
HLA-DMA
HLA-DPB1
VIM
EFEMP1
IGFBP7
LOC101060835///HLA-DQB1
DKK3
COL4A1
LOC100509457///HLA-DQA2///HLA-DQA1
SH3BGRL
IFI27
PECAM1
GPNMB
CD52
IFI16
COL1A2
CASP1
COL4A2
FRZB
ASPN
PLVAP
HLA-B
MGP
ITGBL1
TMSB10
TPM1
HLA-DQB1
FABP5
PTPRC
MARCKS
CXCL10
SPARCL1
TRIM22
CXCL9
CPVL
RGS10
TYROBP
S100A10
RFX5
TRAC
COL1A1
C6orf48
LBH
HLA-DMB
CALD1
PLA2G4C
DEFB1
ENPP2
ANXA1
AKR1B10
PNN
ANXA2
HLA-F
TRBC1
TSPAN8
CXCR4
S100A11
ABCC4
SOX4
KRT23
CTSS
AQP1
CRIP1
RNASE6
PTGDS
PODXL
STAT1
ITM2A
IFIT1
RNASE1
COL3A1
TPM2
RGCC
JAG1
S100A6
IGK///IGKC
SOX9
BLVRA
HLA-DRB6
LGALS4
EPHA3
ANXA4
LOC101926921///DAB2
PLXNC1
MXRA7
LPAR6
MMP7
CCL5
SERPINE2
APOL3
SEL1L3
ISG15
PPT1
SPP1
IGLV1-44
ALDH1A1
EVI2A
CYAT1///IGLV1-44///IGLC1
LGALS1
CD2
SWAP70
GEM
DCN
IGKC
BTN3A2
GUSBP11
DDX60
LAPTM5
AEBP1
SPARC
CXCL8
CD53
NAP1L1
MIR8071-2///MIR8071-1///IGHV4-31///IGHM///IGHG2///IGHG1
ARHGDIB
FABP4
ITGA4
IGLC1
TNFAIP8
CCL19
TPM4
SLAMF8
TXNIP
SLC1A3
LIPA
DCK
SLC17A4
CCL21
LDHB
GJA1
DPT
CD44
LOXL1
MLIP
CTGF
RGS5
ARL4C
PDGFD
TIMP3
IGLL3P
FCGR2A
IFI44
FBLN5
TGFBI
MMP2
TNFRSF21
IGLJ3
CECR1
FGL2
IGKV1OR2-108
IQGAP1
TBC1D9
SNAI2
LHFP
YWHAZ
VCAN
GSTA1
CTSC
CD48
GLIPR1
IGLJ3///CKAP2
LXN
AKR1B1
PTGER4
GZMK
ACTA2
TM4SF4
HMGB2
MX1
GZMA
SRGN
APOBEC3G
VWF
CMAHP
SPINT2
HSPB8
LGALS3BP
LAMA2
PLAT
EVI2B
GMNN
COL15A1
KCTD12
THBS2
ARHGEF3
IGKV1OR2-118
IFI44L
ROBO1
FBN1
FGFR2
PLA2G7
ZNF83
PDLIM3
TUBA1A
JCHAIN
GSN
COL6A3
LOC101928361///ARHGAP15
HBB
MFAP4
TM4SF1
RAPGEF5
IGHM
CDH11
OTC
MYOF
STMN2
NREP
UCP2
CAPG
BMS1P20
PSMB9
TCEA2
FAS
MDK
EPCAM
NAT8B///NAT8
BICC1
RTP4
HLA-DQA1
PTGER3
DPYSL2
ID4
FAP
BEX3
IL7R
TYMS
ACSL4
VAMP3
IGLJ3///IGLV1-44///CKAP2///IGLV@///IGLC1
PMP22
CYP3A7-CYP3A51P///CYP3A7
HBA2///HBA1
CCL15-CCL14///CCL15
CD69
UGT1A3///UGT1A1///UGT1A9///UGT1A5///UGT1A8
IGHV3-23///IGHV4-31///IGHM///IGHG1///IGHA1
LCP2
FCGR3B///FCGR3A
WIPF1
IGHV4-31///IGHM///IGHG3///IGHG2///IGHG1///IGHD///IGHA2///IGHA1///IGH
TCF4
ELOVL2
CELF2
ENAH
CYTIP
IGHV3-23///IGHV4-31///IGHM///IGHG4///IGHG3///IGHG1///IGHD///IGHA2///IGHA1///IGH
IGHD
CTSK
IL32
IGLJ3///IGLV@///IGLC1
COL5A2
FETUB
FILIP1L
TNFSF10
OASL
LECT2
FAM129A
FN1
GPR183
CLDN10
DPP4
IGHV4-31///IGHM///IGHG3///IGHG1///IGHD///IGHA1
CD46
MYL9
OAS1
TAGLN
ZFAND5
C1QB
CXCL6
CPE
FMO5
EMP1
NPL
C10orf10
FCER1A
IFIT3
LOC101060835///LOC100996809///HLA-DRB6///HLA-DRB5///HLA-DRB4///HLA-DRB3///HLA-DRB1///HLA-DQB1
RGS1
RAB31
FZD7
LOC102725526///IGHV4-31///IGHM///IGHG3///IGHG2///IGHG1///IGHA2///IGHA1///IGH
RSAD2
GLS
ITK
MTHFD2
F3
TACSTD2
TUSC3
GPC3
IGHA2///IGHA1///IGH
IGHV3-23///IGHV4-31///IGHM///IGHG3///IGHG1///IGHA2///IGHA1
OAS2
LEPROT///LEPR
ATP1B3
MYH4
SLC10A1
CYP1B1
CYP3A7-CYP3A51P
IFI6
IGLL5
PDK4
MS4A4A
CD24
LY96
BIRC3
C7
RARRES1
LOC100509457///HLA-DQA1
GPR171
COL14A1
CXCL11
SPP2
ADAMDEC1
SH3YL1
CCL20
F13A1
THBS1
SLC38A6
GAS1
GLUL
KCNJ16
SULF1
SAMSN1
POSTN
GAGE12D///GAGE8///GAGE12F///GAGE2A///GAGE12H///GAGE12E///GAGE12B///GAGE12C///GAGE2D///GAGE12J///GAGE12G///GAGE13///GAGE2B///GAGE2E///GAGE12I///GAGE7///GAGE6///GAGE5///GAGE4///GAGE3///GAGE2C///GAGE1
ANK3
RGS2
PDGFRA
CYP3A4
TSC22D3

## Sheet: GSE14323+DOWN
Gene.symbol
AMIGO3///GMPPB
STARD5
GYG2
MMACHC
DHODH
IDH2
INTS5
NACC2
SLITRK3
IGFLR1
TRAM2
ST3GAL6
IFNAR1
KCNN2
AQP3
TBC1D8B
SEC24D
GOLIM4
RWDD2B
LINC00963
SDF2L1
PTPN3
SEC61A1
KDM4B
ALPL
PRPS1
EXPH5
SLC33A1
FNDC4
NCOR1
SALL1
YARS
RSL1D1
OR7E37P
MFSD9
EDEM1
MAN1A2
ATF5
PC
CCDC69
MFAP3L
NANS
DLEU1
SHMT2
SLC44A1
DNAJC3
DNAJC12
LPA
PAIP2B
THADA
HYOU1
MTRR
AR
KIAA0100
PGM3
MASP2
CTBS
ADRA1A
SEC23B
GSPT2
FICD
HSP90B1
PRG4
ETNK1
KLHL2
RABAC1
DESI1
ARNTL
SLC17A2
NRBF2
MCFD2
GCHFR
SLC16A7
GFPT1
PPP1R1A
NDUFC2-KCTD14///KCTD14
SCLY
GALNT2
TPST1
DTX4
ACACB
ENPP1
TRIB3
SRPRB
PZP
SEC16A
ADGRA3
RAB33B
IMPA2
PID1
MAOA
PLA2G16
WWC2///CLDN22
NECTIN3
PDIA4
CRELD2
SLC43A3
FZD5
CPN1
BCR
ATG2B
SMPD1
SLC2A10
NRTN
SLC11A2
SERPINA10
NADK
H6PD
PAPSS2
ZCCHC14
PRRG4
SLC39A14
PEG3
ZCCHC24
C4orf19
INTS6
SERP1
DENND4A
ATP2A2
PTPRF
RAB27A
PROX1
SLC25A16
NPAS2
BLNK
MLEC
SLCO4C1
NUCB2
DPAGT1
MAP2K1
GNE
PDIA3
ALB
TTPAL
MCL1
MANF
HPS5
FCN2
MANEA
ITIH4
S100A12
RAB14
IL1RAP
METAP2
SLC1A4
NPC1L1
SEL1L
KCND3
SDF4
KCNB1
XPOT
KLHDC10
SNORA29///TCP1
GAREM1
MOCOS
ABLIM3
PRKAA1
SEL1L2///GPR37
TBL1X
MYRIP
SERPINF2
DIEXF
NUCB1
MT1M
STAT3
SLC5A6
ASGR1
NMT2
ASB13
DNAJB9
KRT10
LOC101928916///NNMT
SLC22A3
RFC5
LBP
AGL
TJP2
ABAT
ABCA1
SPEN
SAA2-SAA4///SAA2///SAA1
CRP
UFL1
LOC100507472///PCSK6
MAGT1
FCN3
C1RL
HSPA13
ZNF652
ARMCX3
STEAP3
MT1F
ITGA1
PTP4A2
AKAP9
S100A8
SDHAF3
PLGLB1///PLGLB2
ANPEP
CLEC4M
ABCA5
GUSBP9///GUSBP3
GCH1
SREBF1
MT1G
LACTB2
SRSF11
SORBS1
APOF
MBNL3
SYNE2
ADK
EFHD1
IL6ST
EIF2AK3
LRIF1
SAA2-SAA4///SAA4
NAMPT
GREM2
KRAS
SAA2///SAA1
ABHD2
NAT2
MT1H
IL1RN
ADGRG6
LIPG
IGF1
ELOVL6
CYP2C18
MT1X
HAMP
RAB29
RPL38
CPEB3
SLC1A1
C6
CYP2C19
HAO2
C9
CXCL2
TMEM97
TSPAN13
WASL
DICER1
LDLR
SPINK1
MME
INHBE
SLCO1B3
STEAP1
PPP1R3C
NFIL3
ALDH6A1
HPGD
DHRS2
CFHR5
GPR88
